# Supplementary material for: Efficacy of vitamin K2 in the prevention and treatment of postmenopausal osteoporosis: A systematic review and meta-analysis of randomized controlled trials
Source: Front Public Health. 2022 Aug 11;10:979649. doi: 10.3389/fpubh.2022.979649 (PMC9403798; doi:10.3389/fpubh.2022.979649)
Supplement: Supplementary file 1 [file Data_Sheet_1.xlsx]

## Sheet: pubmed维生素检索策略--PubMedSearchHist
		1.Search Strategy in PubMed
Search number	Query	Search Details	Results
#1	((Vitamin K) OR (Menaquinone)) OR (Menatetrenone)	"vitamin k"[MeSH Terms] OR "vitamin k"[All Fields] OR "vitamin k 2"[MeSH Terms] OR "vitamin k 2"[All Fields] OR "menaquinone"[All Fields] OR "menaquinones"[All Fields] OR "menatetrenone"[Supplementary Concept] OR "menatetrenone"[All Fields]	31740
#2	((((((Postmenopause) OR (Post Menopause)) OR (Post-Menopause)) OR (Post-Menopauses)) OR (Postmenopausal)) OR (Post menopausal)) OR (Post-menopausal)	"postmenopausal"[All Fields] OR "postmenopausally"[All Fields] OR "postmenopausals"[All Fields] OR "postmenopause"[MeSH Terms] OR "postmenopause"[All Fields] OR "postmenopausic"[All Fields] OR ("postmenopause"[MeSH Terms] OR "postmenopause"[All Fields] OR ("Post"[All Fields] AND "menopause"[All Fields]) OR "post menopause"[All Fields]) OR ("postmenopause"[MeSH Terms] OR "postmenopause"[All Fields…	76447
#3	((((Osteoporosis) OR (Osteoporoses)) OR (osteoporotic)) OR (Bone Loss)) OR (Bone Losses)	"osteoporosis"[MeSH Terms] OR "osteoporosis"[All Fields] OR "osteoporoses"[All Fields] OR "osteoporosis, postmenopausal"[MeSH Terms] OR ("osteoporosis"[All Fields] AND "postmenopausal"[All Fields]) OR "postmenopausal osteoporosis"[All Fields] OR ("osteoporosis"[MeSH Terms] OR "osteoporosis"[All Fields] OR "osteoporoses"[All Fields] OR "osteoporosis, postmenopausal"[MeSH Terms] OR ("osteoporosis"[…	205913
#4	#1 AND #2 AND #3	("Vitamin K"[MeSH Terms] OR ("Vitamin K"[MeSH Terms] OR "Vitamin K"[All Fields] OR ("vitamin k 2"[MeSH Terms] OR "vitamin k 2"[All Fields] OR "menaquinone"[All Fields] OR "menaquinones"[All Fields]) OR ("menatetrenone"[Supplementary Concept] OR "menatetrenone"[All Fields]))) AND ("Postmenopause"[MeSH Terms] OR ("postmenopausal"[All Fields] OR "postmenopausally"[All Fields] OR "postmenopausals"[Al…	207
		2.Search Strategy in EMBASE
		#22. #5 AND #14 AND #21	371 17
		#21. #15 OR #16 OR #17 OR #18 OR #19 OR #20	218319
		#20. 'bone losses'	253
		#19. 'bone loss'	45572
		#18. 'osteoporotic'	32970
		#17. 'osteoporoses'	267
		#16. 'osteoporosis'	182968
		#15. 'osteoporosis'/exp	144142
		#14. #6 OR #7 OR #8 OR #9 OR #10 OR #11 OR #12 OR #13	115750
		#13. 'post-menopausal'	14712
		#12. 'post menopausal'	14704
		#11. 'postmenopausal'	93663
		#10. 'post-menopauses'	5
		#9. 'post-menopause'	1542
		#8. 'post menopause'	1537
		#7. 'postmenopause'	85146
		#6. 'postmenopause'/exp	71154
		#5. #1 OR #2 OR #3 OR #4	50665
		#4. 'menatetrenone'	707
		#3. 'menaquinone'	5762
		#2. 'vitamin k'	37865
		#1. 'vitamin k group'/exp	32724
		3.Search Strategy in Cochrane Library
		#1 MeSH descriptor: [Vitamin K] explode all trees
		#2 (Vitamin K):ti,ab,kw OR (Menaquinone):ti,ab,kw OR (Menatetrenone):ti,ab,kw (Word variations have been searched)
		#3 #1 or #2
		#4 MeSH descriptor: [Postmenopause] explode all trees
		#5 (Postmenopause):ti,ab,kw OR (Post Menopause):ti,ab,kw OR (Post-Menopause):ti,ab,kw OR (Post-Menopauses):ti,ab,kw OR (Postmenopausal):ti,ab,kw (Word variations have been searched)
		#6 (Post menopausal):ti,ab,kw OR (Post-menopausal):ti,ab,kw (Word variations have been searched)
		#7 #4 or #5 or #6
		#8 MeSH descriptor: [Osteoporosis] explode all trees
		#9 (Osteoporosis):ti,ab,kw OR (Osteoporoses):ti,ab,kw OR (osteoporotic):ti,ab,kw OR (Bone Loss):ti,ab,kw OR (Bone Losses):ti,ab,kw (Word variations have been searched)
		#10 #8 or #9
		#11 #3 AND #7 AND #10
